# Supplementary material for: M1 muscarinic receptor activation reduces the molecular pathology and slows the progression of prion-mediated neurodegenerative disease
Source: Sci Signal. Author manuscript; Available in PMC 2024 Jul 11. (PMC7616172; doi:10.1126/scisignal.abm3720)
Supplement: Supplementary Materials [file EMS197015-supplement-Supplementary_Materials.zip]

Archive with 3 entries (3 files):
- scisignal.abm3720_data_files_s1_to_s4.zip
- scisignal.abm3720_mdar_reproducibility_checklist.pdf
- scisignal.abm3720_sm.pdf
